# Supplementary material for: Effects of Turmeric and Turmeric Plus Piperine Supplementation on Lipid Profiles in Adults with Cardiometabolic Risk Conditions: A Systematic Review and Meta-Analysis of Randomized Controlled Trials Following PRISMA Guidelines
Source: Pharmaceutics. 2025 Dec 15;17(12):1609. doi: 10.3390/pharmaceutics17121609 (PMC12736498; doi:10.3390/pharmaceutics17121609)
Supplement: Supplementary file 1 [file pharmaceutics-17-01609-s001.zip]

Archive with 1 entries (1 files):
- pharmaceutics-3940839-supplementary.pdf
